# Supplementary material for: Stromal lymphocytes are associated with upgrade of B3 breast lesions
Source: Breast Cancer Res. 2024 Jul 8;26:115. doi: 10.1186/s13058-024-01857-y (PMC11232297; doi:10.1186/s13058-024-01857-y)
Supplement: Supplementary file 1 — Supplementary Material 1 [file 13058_2024_1857_MOESM1_ESM.xlsx]

## Sheet: Synchronous ADH-carcinoma
Sample	Diagnosis	ER (Carcinoma)	HER2 (Carcinoma)	Age	Lymphocytes_ADH	Lymphocytes_Carcinoma	Block
S1	ADH, LG DCIS, G1 IDC	Positive	Negative	61	0	1	ADH_IDC same block, DCIS diff block
S2	ADH, LG DCIS, G2 IDC	Positive	Negative	70	0	2	ADH_DCIS same block, IDC diff block
S3	ADH, LG DCIS	Positive	Negative	72	1	5	different block
S4	ADH, LG-IG DCIS	Positive	Negative	43	1	1	same block
S5	ADH, LG DCIS	Positive	Negative	64	1	1	same block
S6	ADH, LG DCIS	Positive	Negative	46	5	5	different block
S7	ADH, LG DCIS, G1 IDC	Positive	Negative	52	0	0	same block
S8	ADH, LG DCIS, G1 IDC	Positive	Negative	66	1	2	ADH_IDC same block; DCIS diff block
S9	ADH, LG DCIS, G2 IDC	Positive	Negative	75	0	3	ADH_DCIS same block; IDC diff block
S10	ADH, HG DCIS, G2 IDC	Positive	Negative	51	1	6	different block
S11	ADH HG DCIS G3 IDC	Positive	Negative	75	0	35	different block
S12	ADH HGDCIS	Positive	Negative	49	1	20	different block
S13	ADH HGDCIS	Positive	Positive	37	10	30	different block
S14	ADH, HG DCIS, G3 IDC	Positive	Negative	44	5	10	same block
S15	ADH, HG DCIS, G2 IDC	Positive	Negative	62	10	10	same block
S16	G2 IDC, ADH	Positive	Negative	61	0	1	different block
S17	ADH, G3 IDC	Negative	Negative	51	1	20	different block
S18	ADH, G3 IDC	Positive	Negative	47	0	40	different block
S19	ADH, IG DCIS, G2 IDC	Positive	Negative	45	10	20	same block
S20	ADH, HG DCIS, G2 IDC	Positive	Negative	55	10	15	same block

## Sheet: Excision cohort
Patient ID	Lymphocytes	Diagnosis	Type	Age	Upgrade	Specimen_type
P10	1	ADH	ADH	49	No	mastectomy
P11	1	ADH	ADH	44	No	excision
P12	1	ADH	ADH	67	No	excision
P13	2	ADH	ADH	54	No	excision
P14	0	ADH	ADH	38	No	mastectomy
P32	0	ADH	ADH	70	No	excision
P35	1	ADH + Radial scar	ADH	56	No	excision
P37	0	ADH	ADH	43	No	excision
P39	0	ADH	ADH	63	No	excision
P40	0	ADH	ADH	76	No	excision
P9	1	ADH	ADH	67	No	excision
Pap13	0	Benign IDP	Benign IDP	20	No	excision
Pap17	0	Benign IDP	Benign IDP	50	No	excision
Pap18	1	Benign IDP	Benign IDP	74	No	excision
Pap21	5	Benign IDP	Benign IDP	50	No	excision
Pap7	0	IDP +atypia	IDP +atypia	60	No	excision

## Sheet: Biopsy cohort
Patient ID	Lymphocytes	Diagnosis	Type	Age	Imaging category	Lymph_categorical 5%	Upgrade	Final_diagnosis2	Specimen_type	Country	Cohort	Imaging feature
CRUK 33	8.7	IDP +atypia	IDP+atypia	66	3	High	Yes	IG DCIS	CNB	UK	CRUK	NA
CRUK 15	0	Benign IDP	IDP	24	3	Low	No	Not upgraded	CNB	UK	CRUK	NA
CRUK 67	20	Benign IDP	IDP	27	3	High	No	Not upgraded	CNB	UK	CRUK	NA
CRUK 72	5.25	Benign IDP	IDP	23	3	High	No	Not upgraded	CNB	UK	CRUK	NA
CRUK 78	0.3	Benign IDP	IDP	32	2	Low	No	Not upgraded	CNB	UK	CRUK	NA
CRUK 83	0.5	Benign IDP	IDP	43	3	Low	No	Not upgraded	CNB	UK	CRUK	NA
CRUK 87	3.3	Benign IDP	IDP	43	NA	Low	No	Not upgraded	CNB	UK	CRUK	NA
CRUK 99	0.1	IDP +atypia	IDP +atypia	41	NA	Low	Yes	IG DCIS	CNB	UK	CRUK	NA
CRUK 100	3	Benign IDP	Benign IDP	33	3	Low	No	Not upgraded	CNB	UK	CRUK	NA
CRUK 105	0	Benign IDP	Benign IDP	47	NA	Low	No	Not upgraded	CNB	UK	CRUK	NA
CRUK 36	0.4	ADH	ADH	55	4	Low	No	Not upgraded	mammotome	UK	CRUK	arch distort
CRUK 14	1.75	Benign IDP	IDP	45	3	Low	No	Not upgraded	CNB	UK	CRUK	arch distort
CRUK 39	3	ADH	ADH	49	3	Low	Yes	HG DCIS	CNB	UK	CRUK	asymmetric density
CRUK 25	1.3	ADH	ADH	53	3	Low	No	Not upgraded	mammotome	UK	CRUK	calc
CRUK 3	1.5	ADH	ADH	72	3	Low	No	Not upgraded	mammotome	UK	CRUK	calc
CRUK 5	0.38	ADH	ADH	47	3	Low	No	Not upgraded	mammotome	UK	CRUK	calc
CRUK 8	0.7	ADH	ADH	60	3	Low	No	Not upgraded	CNB	UK	CRUK	calc
CRUK 7	0.13	IDP +atypia	IDP+atypia	51	3	Low	Yes	IG DCIS	mammotome	UK	CRUK	calc
CRUK 51	3.6	FEA	FEA	54	4	Low	No	Not upgraded	mammotome	UK	CRUK	calc
CRUK 60	0.67	ADH	ADH	61	4	Low	No	Not upgraded	mammotome	UK	CRUK	calc
CRUK 61	0.9	ADH	ADH	58	4	Low	No	Not upgraded	mammotome	UK	CRUK	calc
CRUK 69	2.5	ADH	ADH	48	4	Low	No	Not upgraded	mammotome	UK	CRUK	calc
CRUK 74	0	ADH	ADH	59	3	Low	No	Not upgraded	CNB	UK	CRUK	calc
CRUK 77	2.6	ADH	ADH	50	3	Low	No	Not upgraded	mammotome	UK	CRUK	calc
CRUK 80	5.6	ADH	ADH	53	3	High	No	Not upgraded	mammotome	UK	CRUK	calc
CRUK 81	5.8	ADH	ADH	48	4	High	No	Not upgraded	mammotome	UK	CRUK	calc
CRUK 84	2.8	ADH	ADH	76	4	Low	Yes	IG DCIS	mammotome	UK	CRUK	calc
CRUK 86	0.3	ADH	ADH	67	3	Low	No	Not upgraded	mammotome	UK	CRUK	calc
CRUK 89	2	ADH	ADH	41	3	Low	No	Not upgraded	mammotome	UK	CRUK	calc
CRUK 90	0.2	ADH	ADH	51	4	Low	No	Not upgraded	mammotome	UK	CRUK	calc
CRUK 91	0.8	Benign IDP	IDP	53	4	Low	No	Not upgraded	mammotome	UK	CRUK	calc
CRUK 92	1.7	ADH	ADH	48	4	Low	Yes	IG DCIS	mammotome	UK	CRUK	calc
CRUK 101	0.5	Benign IDP	Benign IDP	37	3	Low	No	Not upgraded	mammotome	UK	CRUK	calc
CRUK 125	1.2	Benign IDP	Benign IDP	51	3	Low	No	Not upgraded	mammotome	UK	CRUK	calc
CRUK 126	0.4	Benign IDP	Benign IDP	47	3	Low	No	Not upgraded	mammotome	UK	CRUK	calc
CRUK 113	0.2	ALH/ADH	ADH	54	3	Low	No	Not upgraded	mammotome	UK	CRUK	calc
CRUK 123	4	ADH	ADH	48	4	Low	Yes	LG DCIS	mammotome	UK	CRUK	calc
CRUK 96	2.3	IDP +atypia	IDP +atypia	54	2	Low	Yes	HG DCIS	CNB	UK	CRUK	dense - not seen
CRUK 26	1.9	Other Papillary	IDP	72	3	Low	Yes	LG DCIS	CNB	UK	CRUK	dense no lesion
CRUK 12	4.1	IDP +atypia	IDP+atypia	54	4	Low	Yes	G1 IDC	CNB	UK	CRUK	mass
CRUK 1	1	Benign IDP	IDP	57	3	Low	No	Not upgraded	CNB	UK	CRUK	mass
CRUK 10	1	Benign IDP	IDP	50	3	Low	No	Not upgraded	CNB	UK	CRUK	mass
CRUK 11	0.4	Benign IDP	IDP	68	3	Low	No	Not upgraded	CNB	UK	CRUK	mass
CRUK 13	0.6	Benign IDP	IDP	51	4	Low	No	Not upgraded	CNB	UK	CRUK	mass
CRUK 17	1.3	Benign IDP	IDP	60	3	Low	No	Not upgraded	CNB	UK	CRUK	mass
CRUK 2	0.7	IDP +atypia	IDP+atypia	71	4	Low	No	Not upgraded	CNB	UK	CRUK	mass
CRUK 21	4.1	Benign IDP	IDP	47	3	Low	No	Not upgraded	CNB	UK	CRUK	mass
CRUK 22	0.64	Benign IDP	IDP	45	4	Low	No	Not upgraded	CNB	UK	CRUK	mass
CRUK 24	0.1	Benign IDP	IDP	62	3	Low	No	Not upgraded	CNB	UK	CRUK	mass
CRUK 27	10	IDP +atypia	IDP+atypia	84	4	High	No	Not upgraded	CNB	UK	CRUK	mass
CRUK 30	4	Benign IDP	IDP	62	3	Low	No	Not upgraded	CNB	UK	CRUK	mass
CRUK 31	0.8	Benign IDP	IDP	74	3	Low	No	Not upgraded	CNB	UK	CRUK	mass
CRUK 41	10	Benign IDP	IDP	72	3	High	No	Not upgraded	CNB	UK	CRUK	mass
CRUK 44	1	Benign IDP	IDP	43	3	Low	No	Not upgraded	CNB	UK	CRUK	mass
CRUK 48	0.5	Benign IDP	IDP	66	3	Low	No	Not upgraded	CNB	UK	CRUK	mass
CRUK 49	4	IDP +atypia	IDP+atypia	42	4	Low	Yes	IG DCIS	CNB	UK	CRUK	mass
CRUK 50	0	Benign IDP	IDP	75	2	Low	No	Not upgraded	CNB	UK	CRUK	mass
CRUK 52	1.4	IDP +atypia	IDP+atypia	60	3	Low	Yes	LG DCIS	CNB	UK	CRUK	mass
CRUK 53	0.5	IDP +atypia	IDP+atypia	44	NA	Low	No	Not upgraded	CNB	UK	CRUK	mass
CRUK 54	0	ADH	ADH	69	4	Low	Yes	G1 IDC	CNB	UK	CRUK	mass
CRUK 57	3	Benign IDP	IDP	51	4	Low	No	Not upgraded	CNB	UK	CRUK	mass
CRUK 59	7.5	Benign IDP	IDP	81	4	High	No	Not upgraded	CNB	UK	CRUK	mass
CRUK 70	0.2	Benign IDP	IDP	44	3	Low	No	Not upgraded	CNB	UK	CRUK	mass
CRUK 71	0.3	IDP +atypia	IDP+atypia	77	3	Low	Yes	LG DCIS	CNB	UK	CRUK	mass
CRUK 76	0.6	Benign IDP	IDP	66	3	Low	No	Not upgraded	CNB	UK	CRUK	mass
CRUK 79	2	IDP +atypia	IDP+atypia	58	2	Low	Yes	LG DCIS	CNB	UK	CRUK	mass
CRUK 97	0.1	IDP +atypia	IDP +atypia	74	3	Low	No	Not upgraded	CNB	UK	CRUK	mass
CRUK 98	0.1	Benign IDP	Benign IDP	58	4	Low	Yes	LG DCIS	CNB	UK	CRUK	mass
CRUK 108	3.3	IDP +atypia	IDP +atypia	54	4	Low	No	Not upgraded	CNB	UK	CRUK	mass
CRUK 120	0	IDP +atypia	IDP +atypia	60	3	Low	Yes	HG DCIS	CNB	UK	CRUK	mass
CRUK 122	0.3	Benign IDP	Benign IDP	67	3	Low	No	Not upgraded	CNB	UK	CRUK	mass
CRUK 127	0	Benign IDP	Benign IDP	53	3	Low	No	Not upgraded	CNB	UK	CRUK	mass
CRUK 128	1.2	Benign IDP	Benign IDP	60	4	Low	No	Not upgraded	CNB	UK	CRUK	mass
CRUK 129	0	Benign IDP	Benign IDP	79	3	Low	No	Not upgraded	CNB	UK	CRUK	mass
CRUK 102	0.6	ADH	ADH	53	3	Low	No	Not upgraded	CNB	UK	CRUK	mass
CRUK 104	2	ADH	ADH	53	3	Low	No	Not upgraded	CNB	UK	CRUK	mass
CRUK 114	0.5	ADH	ADH	75	3	Low	No	Not upgraded	CNB	UK	CRUK	mass
CRUK 23	2	ADH	ADH	60	4	Low	Yes	HG DCIS	CNB	UK	CRUK	mass/calc
CRUK 45	14	Benign IDP	IDP	43	3	High	No	Not upgraded	CNB	UK	CRUK	mass/calc
CRUK 4	0.35	Other Papillary	IDP	58	2	Low	Yes	G1 IDC	CNB	UK	CRUK	mass/calc
CRUK 9	0.94	Other Papillary	IDP	52	4	Low	No	Not upgraded	CNB	UK	CRUK	mass/calc
CRUK 20	0	Benign IDP	IDP	34	3	Low	No	Not upgraded	CNB	UK	CRUK	NA
CRUK 46	1	Benign IDP	IDP	32	2	Low	No	Not upgraded	CNB	UK	CRUK	NA
CRUK 47	0.75	Benign IDP	IDP	24	3	Low	No	Not upgraded	CNB	UK	CRUK	NA
CRUK 16	0.5	Benign IDP	IDP	54	3	Low	No	Not upgraded	CNB	UK	CRUK	normal
CRUK 18	0.14	Benign IDP	IDP	72	4	Low	No	Not upgraded	CNB	UK	CRUK	normal
CRUK 19	0.5	IDP +atypia	IDP+atypia	75	3	Low	No	Not upgraded	CNB	UK	CRUK	normal
CRUK 32	2.6	Benign IDP	IDP	46	4	Low	No	Not upgraded	CNB	UK	CRUK	normal
CRUK 34	1.25	Benign IDP	IDP	49	4	Low	No	Not upgraded	CNB	UK	CRUK	normal
CRUK 37	1.7	Benign IDP	IDP	40	3	Low	No	Not upgraded	CNB	UK	CRUK	normal
CRUK 40	0	Benign IDP	IDP	58	3	Low	No	Not upgraded	CNB	UK	CRUK	normal
CRUK 43	1	Benign IDP	IDP	46	3	Low	No	Not upgraded	CNB	UK	CRUK	normal
CRUK 55	2	Benign IDP	IDP	52	3	Low	No	Not upgraded	CNB	UK	CRUK	normal
CRUK 58	1.5	Benign IDP	IDP	52	4	Low	No	Not upgraded	CNB	UK	CRUK	normal
CRUK 62	0.8	Benign IDP	IDP	47	3	Low	No	Not upgraded	CNB	UK	CRUK	normal
CRUK 64	1.5	Benign IDP	IDP	46	3	Low	No	Not upgraded	CNB	UK	CRUK	normal
CRUK 65	0.1	Benign IDP	IDP	43	3	Low	No	Not upgraded	CNB	UK	CRUK	normal
CRUK 68	6	Benign IDP	IDP	35	2	High	No	Not upgraded	CNB	UK	CRUK	normal
CRUK 75	0.5	Benign IDP	IDP	52	3	Low	No	Not upgraded	CNB	UK	CRUK	normal
CRUK 85	3.5	Benign IDP	IDP	39	3	Low	No	Not upgraded	CNB	UK	CRUK	normal
CRUK 88	0.4	IDP +atypia	IDP+atypia	36	3	Low	Yes	LG DCIS	CNB	UK	CRUK	normal
CRUK 94	2.6	Benign IDP	IDP	52	4	Low	No	Not upgraded	CNB	UK	CRUK	normal
CRUK 106	2.7	Benign IDP	Benign IDP	39	4	Low	No	Not upgraded	CNB	UK	CRUK	normal
CRUK 107	4	Benign IDP	Benign IDP	70	3	Low	No	Not upgraded	CNB	UK	CRUK	normal
CRUK 110	0.1	Benign IDP	Benign IDP	52	3	Low	No	Not upgraded	CNB	UK	CRUK	normal
CRUK 111	0.3	Benign IDP	Benign IDP	74	4	Low	No	Not upgraded	CNB	UK	CRUK	normal
CRUK 112	4.1	Benign IDP	Benign IDP	55	3	Low	No	Not upgraded	CNB	UK	CRUK	normal
CRUK 121	0.6	Benign IDP	Benign IDP	40	3	Low	No	Not upgraded	CNB	UK	CRUK	normal
NWBS 60	1	Radial Scar	Radial Scar	53	4	Low	No	Not upgraded	CNB	Aus	NWBS	arch distort
NWBS 12	0	FEA	FEA	51	3	Low	No	Not upgraded	CNB	Aus	NWBS	calc
NWBS 14	1	FEA	FEA	42	3	Low	No	Not upgraded	CNB	Aus	NWBS	calc
NWBS 17	0	ADH	ADH	52	3	Low	No	Not upgraded	mammotome	Aus	NWBS	calc
NWBS 18	0	FEA	FEA	51	3	Low	No	Not upgraded	mammotome	Aus	NWBS	calc
NWBS 2	1	FEA	FEA	50	3	Low	No	Not upgraded	mammotome	Aus	NWBS	calc
NWBS 20	0	FEA	FEA	70	3	Low	No	Not upgraded	mammotome	Aus	NWBS	calc
NWBS 23	5	FEA	FEA	67	3	High	No	Not upgraded	mammotome	Aus	NWBS	calc
NWBS 28	2	ADH	ADH	53	3	Low	No	Not upgraded	mammotome	Aus	NWBS	calc
NWBS 3	0	ADH	ADH	63	3	Low	No	Not upgraded	mammotome	Aus	NWBS	calc
NWBS 32	5	FEA	FEA	49	3	High	No	Not upgraded	mammotome	Aus	NWBS	calc
NWBS 34	5	ADH	ADH	51	3	High	No	Not upgraded	mammotome	Aus	NWBS	calc
NWBS 35	2	ADH	ADH	55	3	Low	No	Not upgraded	mammotome	Aus	NWBS	calc
NWBS 39	15	ADH	ADH	51	4	High	No	Not upgraded	CNB	Aus	NWBS	calc
NWBS 4	1	ADH	ADH	59	3	Low	No	Not upgraded	mammotome	Aus	NWBS	calc
NWBS 10	0	ADH	ADH	64	3	Low	No	Not upgraded	CNB	Aus	NWBS	mass
NWBS 21	0	FEA	FEA	47	3	Low	No	Not upgraded	CNB	Aus	NWBS	mass
NWBS 30	0	ADH	ADH	67	3	Low	No	Not upgraded	CNB	Aus	NWBS	mass
NWBS 38	1	ADH	ADH	47	3	Low	No	Not upgraded	CNB	Aus	NWBS	mass
NWBS 128	0	Benign IDP	IDP	65	3	Low	Yes	LG DCIS	mammotome	Aus	NWBS	calc
NWBS 133	5	Benign IDP	IDP	52	3	High	No	Not upgraded	mammotome	Aus	NWBS	calc
NWBS 40	5	FEA	FEA	60	3	High	Yes	DCIS	mammotome	Aus	NWBS	calc
NWBS 42	2	ADH	ADH	76	3	Low	Yes	LG DCIS	mammotome	Aus	NWBS	calc
NWBS 43	2	ADH	ADH	69	3	Low	Yes	LG DCIS	mammotome	Aus	NWBS	calc
NWBS 44	5	FEA	FEA	65	3	High	Yes	IG DCIS	mammotome	Aus	NWBS	calc
NWBS 46	5	FEA	FEA	52	3	High	Yes	LG DCIS	mammotome	Aus	NWBS	calc
NWBS 50	0	ADH	ADH	51	3	Low	Yes	LG DCIS	mammotome	Aus	NWBS	calc
NWBS 51	2	ADH	ADH	67	3	Low	Yes	G1 IDC	mammotome	Aus	NWBS	calc
NWBS 52	5	FEA	FEA	46	3	High	No	Not upgraded	mammotome	Aus	NWBS	calc
NWBS 53	5	ADH	ADH	69	3	High	Yes	DCIS	mammotome	Aus	NWBS	calc
NWBS 54	5	ADH	ADH	79	3	High	Yes	HG DCIS	mammotome	Aus	NWBS	calc
NWBS 124	3	Benign IDP	IDP	61	3	Low	Yes	LG DCIS	CNB	Aus	NWBS	mass
NWBS 126	3	IDP +atypia	IDP+atypia	57	3	Low	Yes	G1 IDC	CNB	Aus	NWBS	mass
NWBS 57	5	ADH	ADH	50	3	High	Yes	HG DCIS	CNB	Aus	NWBS	mass
NWBS 59	5	FEA	FEA	67	3	High	Yes	LG DCIS	CNB	Aus	NWBS	mass
NWBS 105	0	Benign IDP	IDP	57	4	Low	No	Not upgraded	mammotome	Aus	NWBS	arch distort
NWBS 67	1	IDP +atypia	IDP+atypia	59	3	Low	No	Not upgraded	CNB	Aus	NWBS	arch distort
NWBS 115	0	Benign IDP	IDP	50	3	Low	No	Not upgraded	mammotome	Aus	NWBS	calc
NWBS 102	2	Benign IDP	IDP	58	3	Low	No	Not upgraded	mammotome	Aus	NWBS	calc
NWBS 104	0	Benign IDP	IDP	69	3	Low	No	Not upgraded	CNB	Aus	NWBS	calc
NWBS 106	0	Benign IDP	IDP	64	3	Low	No	Not upgraded	mammotome	Aus	NWBS	calc
NWBS 107	5	Benign IDP + apocrine	IDP	49	3	High	No	Not upgraded	mammotome	Aus	NWBS	calc
NWBS 110	5	Benign IDP	IDP	42	3	High	No	Not upgraded	mammotome	Aus	NWBS	calc
NWBS 113	5	Benign IDP	IDP	64	3	High	No	Not upgraded	mammotome	Aus	NWBS	calc
NWBS 117	0	Benign IDP	IDP	49	3	Low	No	Not upgraded	mammotome	Aus	NWBS	calc
NWBS 16	0	IDP +atypia	IDP+atypia	66	3	Low	No	Not upgraded	mammotome	Aus	NWBS	calc
NWBS 19	1	IDP +atypia	IDP+atypia	51	3	Low	No	Not upgraded	mammotome	Aus	NWBS	calc
NWBS 27	0	Benign IDP	IDP	60	4	Low	No	Not upgraded	mammotome	Aus	NWBS	calc
NWBS 66	0	Other Papillary	IDP	62	2	Low	No	Not upgraded	CNB	Aus	NWBS	calc
NWBS 71	0	Benign IDP	IDP	59	3	Low	No	Not upgraded	mammotome	Aus	NWBS	calc
NWBS 81	0	Benign IDP	IDP	58	3	Low	No	Not upgraded	mammotome	Aus	NWBS	calc
NWBS 84	5	IDP +atypia	IDP+atypia	44	3	High	No	Not upgraded	mammotome	Aus	NWBS	calc
NWBS 87	0	Benign IDP	IDP	53	3	Low	No	Not upgraded	CNB	Aus	NWBS	calc
NWBS 88	0	Benign IDP	IDP	55	3	Low	No	Not upgraded	mammotome	Aus	NWBS	calc
NWBS 89	0	IDP +atypia	IDP+atypia	59	3	Low	No	Not upgraded	mammotome	Aus	NWBS	calc
NWBS 94	0	IDP +atypia	IDP+atypia	64	3	Low	No	Not upgraded	mammotome	Aus	NWBS	calc
NWBS 100	0	IDP +atypia	IDP+atypia	52	4	Low	No	Not upgraded	CNB	Aus	NWBS	mass
NWBS 103	0	Benign IDP + apocrine	IDP	57	3	Low	No	Not upgraded	CNB	Aus	NWBS	mass
NWBS 108	0	Benign IDP	IDP	52	3	Low	No	Not upgraded	mammotome	Aus	NWBS	mass
NWBS 111	0	Benign IDP	IDP	45	3	Low	No	Not upgraded	CNB	Aus	NWBS	mass
NWBS 116	0	Benign IDP	IDP	61	3	Low	No	Not upgraded	CNB	Aus	NWBS	mass
NWBS 61	0	Benign IDP	IDP	74	3	Low	No	Not upgraded	CNB	Aus	NWBS	mass
NWBS 64	0	IDP +atypia	IDP+atypia	60	2	Low	No	Not upgraded	CNB	Aus	NWBS	mass
NWBS 70	2	Benign IDP	IDP	61	3	Low	No	Not upgraded	CNB	Aus	NWBS	mass
NWBS 72	0	Benign IDP + UDH	IDP	75	3	Low	No	Not upgraded	CNB	Aus	NWBS	mass
NWBS 73	0	IDP +atypia	IDP+atypia	65	4	Low	No	Not upgraded	CNB	Aus	NWBS	mass
NWBS 74	0	Benign IDP + UDH	IDP	57	3	Low	No	Not upgraded	CNB	Aus	NWBS	mass
NWBS 77	0	Benign IDP	IDP	51	4	Low	No	Not upgraded	CNB	Aus	NWBS	mass
NWBS 86	0	Benign IDP	IDP	63	3	Low	No	Not upgraded	CNB	Aus	NWBS	mass
NWBS 90	0	IDP +atypia	IDP+atypia	62	3	Low	No	Not upgraded	CNB	Aus	NWBS	mass
NWBS 92	0	IDP +atypia	IDP+atypia	52	3	Low	No	Not upgraded	CNB	Aus	NWBS	mass
NWBS 93	0	Benign IDP + apocrine	IDP	64	3	Low	No	Not upgraded	mammotome	Aus	NWBS	mass
NWBS 96	0	Benign IDP	IDP	78	3	Low	No	Not upgraded	CNB	Aus	NWBS	mass
NWBS 99	0	IDP +atypia	IDP+atypia	61	3	Low	No	Not upgraded	CNB	Aus	NWBS	mass
NWBS 78	0	Benign IDP	IDP	57	3	Low	No	Not upgraded	CNB	Aus	NWBS	normal
NWBS 15	0	IDP +atypia	IDP+atypia	51	3	Low	No	Not upgraded	CNB	Aus	NWBS	non-specific density
NWBS 75	0	Benign IDP	IDP	63	3	Low	No	Not upgraded	mammotome	Aus	NWBS	non-specific density
NWBS 85	1	Benign IDP	IDP	52	4	Low	No	Not upgraded	CNB	Aus	NWBS	spiculated mass
NWBS 45	5	IDP +atypia	IDP+atypia	63	3	High	Yes	DCIS	mammotome	Aus	NWBS	NA
P1	2	ADH	ADH	62	3	Low	No	No upgrade	VAB	Aus	RMH	NA
P15	1	ADH	ADH	63	NA	Low	No	No upgrade	CNB	Aus	RMH	NA
P16	1	ADH	ADH	44	NA	Low	No	No upgrade	CNB	Aus	RMH	NA
P17	0	ADH	ADH	54	NA	Low	No	No upgrade	CNB	Aus	RMH	NA
P18	2	ADH	ADH	74	NA	Low	No	No upgrade	CNB	Aus	RMH	NA
P19	2	ADH	ADH	53	NA	Low	No	No upgrade	CNB	Aus	RMH	NA
P2	0	ADH	ADH	58	3	Low	No	No upgrade	CNB	Aus	RMH	NA
P20	0	ADH	ADH	68	NA	Low	No	No upgrade	CNB	Aus	RMH	NA
P21	3	ADH	ADH	56	NA	Low	Yes	IG DCIS	CNB	Aus	RMH	NA
P22	10	ADH	ADH	41	NA	High	Yes	LG DCIS	CNB	Aus	RMH	NA
P23	5	ADH	ADH	58	NA	High	Yes	G2 IDC	CNB	Aus	RMH	NA
P24	1	ADH	ADH	72	NA	Low	Yes	HG DCIS	CNB	UK	Notts	NA
P25	1	ADH	ADH	55	NA	Low	Yes	G2 IDC	CNB	UK	Notts	NA
P26	0	ADH	ADH	58	NA	Low	Yes	HG DCIS	CNB	Aus	RMH	NA
P27	0	ADH	ADH	58	NA	Low	Yes	LG DCIS	CNB	Aus	RMH	NA
P28	5	ADH	ADH	40	NA	High	Yes	HG DCIS	CNB	Aus	RMH	NA
P29	1	ADH + FEA	ADH	50	NA	Low	Yes	LG DCIS	CNB	UK	Notts	NA
P3	1	ADH	ADH	49	NA	Low	No	No upgrade	CNB	Aus	RMH	NA
P30	2	ADH	ADH	50	NA	Low	No	No upgrade	CNB	Aus	RMH	NA
P31	0	ADH	ADH	64	NA	Low	No	No upgrade	CNB	Aus	RMH	NA
P33	1	ADH	ADH	49	NA	Low	No	No upgrade	CNB	Aus	RMH	NA
P34	1	ADH	ADH	58	NA	Low	No	No upgrade	CNB	Aus	RMH	NA
P36	1	ADH	ADH	61	NA	Low	No	No upgrade	CNB	Aus	RMH	NA
P38	0	ADH	ADH	75	NA	Low	No	No upgrade	CNB	Aus	RMH	NA
P4	5	ADH	ADH	51	4	High	No	No upgrade	VAB	Aus	RMH	NA
P41	5	ADH	ADH	66	NA	High	Yes	LG DCIS	CNB	Aus	RMH	NA
P42	0	ADH	ADH	72	NA	Low	Yes	LBC	CNB	Aus	RMH	NA
P43	0	ADH	ADH	56	NA	Low	Yes	IG DCIS	CNB	Aus	RMH	NA
P44	5	ADH	ADH	52	3	High	Yes	G1 IDC	VAB	Aus	RMH	NA
P45	1	ADH	ADH	58	NA	Low	Yes	G1 IDC	CNB	Aus	RMH	NA
P46	5	ADH	ADH	49	NA	High	Yes	HG DCIS	CNB	Aus	RMH	NA
P47	1	ADH + ALH	ADH	58	3	Low	Yes	DCIS	VAB	Aus	RMH	NA
P48	0	UDH	Benign_ductal_pure	43	NA	Low	No	No upgrade	CNB	Aus	RMH	NA
P49	0	UDH	Benign_ductal_pure	54	NA	Low	No	No upgrade	CNB	Aus	RMH	NA
P5	5	ADH	ADH	48	NA	High	No	No upgrade	CNB	Aus	RMH	NA
P51	0	UDH	Benign_ductal_pure	72	NA	Low	No	No upgrade	CNB	Aus	RMH	NA
P52	0	UDH	Benign_ductal_pure	NA	NA	Low	No	No upgrade	CNB	Aus	RMH	NA
P54	0	CCL + UDH	Benign_ductal_pure	51	NA	Low	No	No upgrade	CNB	Aus	RMH	NA
P55	0	UDH + fibrocystic change	Benign_ductal_pure	54	NA	Low	No	No upgrade	CNB	Aus	RMH	NA
P56	0	UDH + Radial Scar	Radial Scar	52	NA	Low	No	No upgrade	CNB	Aus	RMH	NA
P57	0	UDH + Radial Scar	Radial Scar	NA	NA	Low	No	No upgrade	CNB	Aus	RMH	NA
P58	1	FEA + CCL + calcification	FEA	52	NA	Low	No	No upgrade	CNB	Aus	RMH	NA
P59	1	CCL + UDH	Benign_ductal_pure	53	NA	Low	No	No upgrade	CNB	Aus	RMH	NA
P6	0	ADH	ADH	44	NA	Low	No	No upgrade	CNB	Aus	RMH	NA
P60	0	CCL	Benign_ductal_pure	47	NA	Low	No	No upgrade	CNB	Aus	RMH	NA
P61	2	FEA + CCL	FEA	64	NA	Low	No	No upgrade	CNB	Aus	RMH	NA
P62	0	UDH + Radial Scar	Radial Scar	53	NA	Low	No	No upgrade	CNB	Aus	RMH	NA
P63	1	CCL + UDH	Benign_ductal_pure	60	NA	Low	No	No upgrade	CNB	Aus	RMH	NA
P64	0	UDH + fibroadenoma	Benign_ductal_pure	50	NA	Low	No	No upgrade	CNB	Aus	RMH	NA
P65	0	UDH	Benign_ductal_pure	55	NA	Low	No	No upgrade	CNB	Aus	RMH	NA
P66	0	UDH + fibroadenoma	Benign_ductal_pure	NA	NA	Low	No	No upgrade	CNB	Aus	RMH	NA
P67	0	Other	Benign_ductal_pure	54	NA	Low	No	No upgrade	CNB	Aus	RMH	NA
P7	1	ADH	ADH	43	NA	Low	No	No upgrade	stereo	Aus	RMH	NA
P8	2	ADH	ADH	45	NA	Low	No	No upgrade	CNB	Aus	RMH	NA
Pap1	0	Benign IDP	Benign IDP	72	NA	Low	No	No upgrade	CNB	Aus	RMH	NA
Pap10	0	Benign IDP	Benign IDP	76	3	Low	No	No upgrade	VAB	Aus	RMH	NA
Pap14	3	Benign IDP	Benign IDP	57	NA	Low	No	No upgrade	CNB	Aus	RMH	NA
Pap16	2	Benign IDP	Benign IDP	60	3	Low	No	No upgrade	VAB	Aus	RMH	NA
Pap23	1	IDP +atypia	IDP +atypia	48	NA	Low	No	No upgrade	CNB	Aus	RMH	NA
Pap24	1	Benign IDP	Benign IDP	68	2	Low	No	No upgrade	CNB	Aus	RMH	NA
Pap25	5	IDP +atypia	IDP +atypia	62	3	High	No	No upgrade	VAB	Aus	RMH	NA
Pap27	5	IDP +atypia	IDP +atypia	67	3	High	Yes	LG DCIS	CNB	Aus	RMH	NA
Pap3	3	IDP +atypia	IDP +atypia	33	NA	Low	No	No upgrade	CNB	Aus	RMH	NA
Pap8	0	IDP +atypia	IDP +atypia	52	NA	Low	No	No upgrade	CNB	Aus	RMH	NA
Pap9	0	Benign IDP	Benign IDP	63	NA	Low	No	No upgrade	CNB	Aus	RMH	NA
SV1	10	ADH	ADH	48	4	High	Yes	IG DCIS	stereo	Aus	StV	NA
SV10	5	ADH	ADH	51	3	High	Yes	LG DCIS	stereo	Aus	StV	calc
SV104	2	Other papillary	Benign IDP	56	3	Low	No	No upgrade	VAB	Aus	StV	NA
SV105	0	IDP +atypia	IDP +atypia	74	NA	Low	No	No upgrade	CNB	Aus	StV	NA
SV109	1	Benign IDP	Benign IDP	42	2	Low	No	No upgrade	CNB	Aus	StV	NA
SV11	2	ADH	ADH	55	3	Low	Yes	IG DCIS	stereo	Aus	StV	NA
SV110	5	IDP +atypia	IDP +atypia	65	NA	High	No	No upgrade	CNB	Aus	StV	NA
SV111	5	IDP +atypia	IDP +atypia	32	NA	High	No	No upgrade	CNB	Aus	StV	NA
SV115	0	IDP +atypia	IDP +atypia	37	NA	Low	No	No upgrade	CNB	Aus	StV	NA
SV116	1	Benign IDP	Benign IDP	46	NA	Low	No	No upgrade	CNB	Aus	StV	NA
SV119	0	Benign IDP	Benign IDP	65	NA	Low	No	No upgrade	CNB	Aus	StV	NA
SV12	0	ADH	ADH	73	3	Low	Yes	LG DCIS	stereo	Aus	StV	arch distort
SV124	0	Benign IDP	Benign IDP	48	NA	Low	No	No upgrade	CNB	Aus	StV	NA
SV126	0	IDP +atypia	IDP +atypia	47	NA	Low	No	No upgrade	CNB	Aus	StV	calc
SV127	5	IDP +atypia	IDP +atypia	51	NA	High	No	No upgrade	CNB	Aus	StV	NA
SV132	0	Benign IDP	Benign IDP	74	NA	Low	No	No upgrade	CNB	Aus	StV	NA
SV133	1	Benign IDP	Benign IDP	57	NA	Low	No	No upgrade	VAB	Aus	StV	NA
SV134	0	Benign IDP	Benign IDP	59	NA	Low	No	No upgrade	CNB	Aus	StV	NA
SV135	0	Benign IDP	Benign IDP	67	NA	Low	No	No upgrade	CNB	Aus	StV	NA
SV136	1	IDP +atypia	IDP +atypia	28	NA	Low	No	No upgrade	CNB	Aus	StV	NA
SV137	0	IDP +atypia	IDP +atypia	72	NA	Low	No	No upgrade	CNB	Aus	StV	NA
SV14	1	ADH + FEA	ADH	47	NA	Low	Yes	G2 IDC	stereo	Aus	StV	mass/calc
SV140	5	IDP + UDH	Benign IDP	46	NA	High	Yes	DCIS	CNB	Aus	StV	NA
SV141	4	IDP +atypia	IDP +atypia	57	3	Low	Yes	PC	CNB	Aus	StV	mass/calc
SV143	10	IDP +atypia	IDP +atypia	61	3	High	Yes	IG DCIS	CNB	Aus	StV	calc
SV145	0	IDP +atypia	IDP +atypia	62	3	Low	Yes	LG DCIS	CNB	Aus	StV	NA
SV146	10	Benign IDP	Benign IDP	NA	3	High	Yes	LG DCIS	CNB	Aus	StV	mass
SV147	5	IDP +atypia	IDP +atypia	56	4	High	Yes	PC	CNB	Aus	StV	mass
SV149	0	IDP +atypia	IDP +atypia	59	NA	Low	Yes	G1 IDC	CNB	Aus	StV	NA
SV15	0	ADH	ADH	63	3	Low	Yes	HG DCIS	stereo	Aus	StV	calc
SV16	0	ADH + FEA	ADH	61	3	Low	Yes	LG DCIS	VAB	Aus	StV	NA
SV19	3	ADH	ADH	73	3	Low	Yes	LG DCIS	CNB	Aus	StV	NA
SV2	5	ADH	ADH	54	3	High	Yes	G1 IDC	stereo	Aus	StV	NA
SV21	1	ADH + FEA	ADH	53	3	Low	Yes	G1 IDC	VAB	Aus	StV	calc
SV23	5	ADH	ADH	58	3	High	Yes	IG DCIS	CNB	Aus	StV	calc
SV25	5	ADH + UDH	ADH	60	3	High	Yes	LG DCIS	mammotome	Aus	StV	NA
SV26	0	FEA + UDH	FEA	55	NA	Low	No	No upgrade	CNB	Aus	StV	other
SV27	0	CCL + UDH + Radial Scar	Radial Scar	56	3	Low	No	No upgrade	stereo	Aus	StV	calc
SV28	2	UDH + Radial Scar + fibrocystic changes	Radial Scar	NA	3	Low	No	No upgrade	stereo	Aus	StV	NA
SV29	1	Benign IDP	Benign IDP	45	3	Low	No	No upgrade	mammotome	Aus	StV	calc
SV3	0	ADH	ADH	59	4	Low	Yes	IG DCIS	VAB	Aus	StV	calc
SV30	0	Other	Benign_ductal_pure	51	3	Low	No	No upgrade	stereo	Aus	StV	other
SV32	2	CCL + UDH	Benign_ductal_pure	31	NA	Low	No	No upgrade	stereo	Aus	StV	calc
SV33	0	FEA + CCL + UDH	FEA	50	4	Low	No	No upgrade	stereo	Aus	StV	spiculated mass
SV36	0	UDH + Radial Scar	Radial Scar	68	3	Low	No	No upgrade	stereo	Aus	StV	NA
SV38	0	UDH + Radial Scar	Radial Scar	60	3	Low	No	No upgrade	CNB	Aus	StV	mass
SV39	1	ADH + CCL	ADH	70	3	Low	No	No upgrade	stereo	Aus	StV	calc
SV4	10	ADH	ADH	56	NA	High	Yes	LG DCIS	mammotome	Aus	StV	NA
SV40	0	UDH	Benign_ductal_pure	58	4	Low	No	No upgrade	CNB	Aus	StV	calc
SV41	0	CCL	Benign_ductal_pure	49	3	Low	No	No upgrade	stereo	Aus	StV	NA
SV42	0	FEA	FEA	44	3	Low	No	No upgrade	stereo	Aus	StV	calc
SV43	0	UDH	Benign_ductal_pure	66	4	Low	No	No upgrade	CNB	Aus	StV	mass
SV45	5	FEA	FEA	53	3	High	No	No upgrade	stereo	Aus	StV	calc
SV46	3	ADH + CCL	ADH	47	3	Low	No	No upgrade	stereo	Aus	StV	calc
SV49	1	UDH	Benign_ductal_pure	67	3	Low	No	No upgrade	mammotome	Aus	StV	calc
SV5	0	ADH + UDH	ADH	67	NA	Low	Yes	G1 IDC	CNB	Aus	StV	NA
SV50	0	CCL	Benign_ductal_pure	56	3	Low	No	No upgrade	stereo	Aus	StV	calc
SV52	0	ADH	ADH	61	3	Low	No	No upgrade	stereo	Aus	StV	calc
SV53	0	ADH	ADH	57	3	Low	No	No upgrade	stereo	Aus	StV	calc
SV55	5	ADH	ADH	52	3	High	No	No upgrade	stereo	Aus	StV	calc
SV56	0	Apocrine change	Benign_ductal_pure	55	NA	Low	No	No upgrade	CNB	Aus	StV	NA
SV57	0	Apocrine change + UDH	Benign_ductal_pure	56	3	Low	No	No upgrade	CNB	Aus	StV	NA
SV58	0	UDH	Benign_ductal_pure	70	NA	Low	No	No upgrade	CNB	Aus	StV	NA
SV59	0	ADH	ADH	41	3	Low	No	No upgrade	stereo	Aus	StV	spiculated mass
SV6	2	ADH	ADH	53	3	Low	Yes	LG DCIS	stereo	Aus	StV	calc
SV61	0	UDH	Benign_ductal_pure	65	NA	Low	No	No upgrade	CNB	Aus	StV	NA
SV62	0	UDH	Benign_ductal_pure	44	NA	Low	No	No upgrade	CNB	Aus	StV	normal
SV63	0	CCL	Benign_ductal_pure	55	3	Low	No	No upgrade	VAB	Aus	StV	calc
SV64	1	ADH + FEA	ADH	75	3	Low	No	No upgrade	stereo	Aus	StV	calc
SV65	0	FEA + CCL + UDH	FEA	51	3	Low	No	No upgrade	stereo	Aus	StV	calc
SV66	1	CCL	Benign_ductal_pure	48	3	Low	No	No upgrade	stereo	Aus	StV	calc
SV67	0	ADH	ADH	45	3	Low	No	No upgrade	CNB	Aus	StV	NA
SV68	0	Apocrine change, complex area	Benign_ductal_pure	55	4	Low	No	No upgrade	stereo	Aus	StV	calc
SV69	0	Other	Benign_ductal_pure	66	NA	Low	No	No upgrade	CNB	Aus	StV	NA
SV7	0	FEA + Radial scar	FEA	61	3	Low	Yes	G1 IDC	stereo	Aus	StV	normal
SV71	0	UDH	Benign_ductal_pure	61	3	Low	No	No upgrade	stereo	Aus	StV	calc
SV72	0	ADH	ADH	56	3	Low	No	No upgrade	stereo	Aus	StV	calc
SV73	0	FEA	FEA	54	3	Low	No	No upgrade	stereo	Aus	StV	calc
SV74	0	UDH	Benign_ductal_pure	50	NA	Low	No	No upgrade	CNB	Aus	StV	mass
SV75	0	UDH	Benign_ductal_pure	59	NA	Low	No	No upgrade	CNB	Aus	StV	mass/calc
SV76	1	FEA	FEA	NA	NA	Low	No	No upgrade	CNB	Aus	StV	NA
SV77	1	ADH + FEA	ADH	51	3	Low	No	No upgrade	stereo	Aus	StV	mass/calc
SV78	0	Apocrine change + UDH	Benign_ductal_pure	68	3	Low	No	No upgrade	stereo	Aus	StV	calc
SV8	10	ADH	ADH	56	3	High	Yes	LG DCIS	VAB	Aus	StV	NA
SV80	5	FEA	FEA	46	3	High	No	No upgrade	stereo	Aus	StV	calc
SV81	0	UDH	Benign_ductal_pure	64	NA	Low	No	No upgrade	CNB	Aus	StV	mass
SV82	1	ADH	ADH	68	3	Low	No	No upgrade	CNB	Aus	StV	mass
SV83	0	CCL + UDH	Benign_ductal_pure	51	5	Low	No	No upgrade	CNB	Aus	StV	mass
SV89	0	UDH	Benign_ductal_pure	64	NA	Low	No	No upgrade	VAB	Aus	StV	calc
SV9	0	ADH	ADH	58	NA	Low	Yes	G1 IDC	CNB	Aus	StV	spiculated mass
SV90	3	ADH	ADH	62	4	Low	No	No upgrade	stereo	Aus	StV	calc
SV91	0	UDH + sclerosing adenosis	Benign_ductal_pure	62	NA	Low	No	No upgrade	CNB	Aus	StV	mass

## Sheet: ALH LCIS
Patient ID	Lymphocyte	Age	Type	Imaging category	Upgrade	Lymph_cat5	Final_diagnosis	Country	Site	Speciment type	Imaging features
CRUK 6	1.34	51	LCIS	3	Yes	Low	LG DCIS, Tubular Ca	UK	CRUK	mammotome	calc
CRUK 42	0.2	51	ALH	3	No	Low	Not upgraded	UK	CRUK	Mammotome	calc
CRUK 56	0.1	47	LCIS	3	No	Low	Not upgraded	UK	CRUK	mammotome	calc
CRUK 63	0.3	51	LCIS	3	No	Low	Not upgraded	UK	CRUK	CNB	distortion
CRUK 66	0	74	ALH	3	No	Low	Not upgraded	UK	CRUK	mammotome	calc
CRUK 73	0	55	ALH	3	No	Low	Not upgraded	UK	CRUK	mammotome	calc
CRUK 82	2.65	40	LCIS	3	No	Low	Not upgraded	UK	CRUK	CNB	mass
CRUK 93	2.3	47	LCIS	4	No	Low	Not upgraded	UK	CRUK	mammotome	calc
CRUK 103	0.5	53	ALH	4	No	Low	Not upgraded	UK	CRUK	CNB	mass
CRUK 109	0.3	49	ALH	4	No	Low	Not upgraded	UK	CRUK	mammotome	calc
CRUK 115	1.1	51	LCIS	4	No	Low	Not upgraded	UK	CRUK	mammotome	calc
CRUK 116	0.1	42	LCIS	3	No	Low	Not upgraded	UK	CRUK	CNB	normal
CRUK 117	0	45	LCIS	4	No	Low	Not upgraded	UK	CRUK	mammotome	calc
CRUK 118	0	65	ALH	NA	No	Low	Not upgraded	UK	CRUK	mammotome	calc
CRUK 119	0	50	LCIS	4	No	Low	Not upgraded	UK	CRUK	Mammotome	distortion
CRUK 124	2.9	46	LCIS	3	No	Low	Not upgraded	UK	CRUK	mammotome	calc
